# Supplementary material for: A Scoping Review of the Health Impact of the COVID-19 Pandemic on Persons Experiencing Homelessness in North America and Europe
Source: Int J Environ Res Public Health. 2022 Mar 9;19(6):3219. doi: 10.3390/ijerph19063219 (PMC8954292; doi:10.3390/ijerph19063219)
Supplement: Supplementary file 1 [file ijerph-19-03219-s001.zip]

Archive with 1 entries (1 files):
- ijerph-1605301-supplementary.pdf
